# Supplementary material for: BUGS in the Analysis of Biodiversity Experiments: Species Richness and Composition Are of Similar Importance for Grassland Productivity
Source: PLoS One. 2011 Mar 2;6(3):e17434. doi: 10.1371/journal.pone.0017434 (PMC3047546; doi:10.1371/journal.pone.0017434)
Supplement: Text S2 — (TXT) [file pone.0017434.s002.txt]

project	Site	Block	mix.crossed	mix.nested	sr	mass
Biodepth	Bayreuth	A	1	1	1	265
Biodepth	Bayreuth	B	1	1	1	435.6
Biodepth	Bayreuth	A	2	2	1	483.65
Biodepth	Bayreuth	B	2	2	1	572.55
Biodepth	Bayreuth	A	3	3	1	305.65
Biodepth	Bayreuth	B	3	3	1	412.85
Biodepth	Bayreuth	A	4	4	1	NA
Biodepth	Bayreuth	B	4	4	1	424.2
Biodepth	Bayreuth	A	5	5	1	463.75
Biodepth	Bayreuth	B	5	5	1	788.05
Biodepth	Bayreuth	A	6	6	1	1230.75
Biodepth	Bayreuth	B	6	6	1	1050.9
Biodepth	Bayreuth	A	7	7	1	563.4
Biodepth	Bayreuth	B	7	7	1	590.75
Biodepth	Bayreuth	A	8	8	1	378.2
Biodepth	Bayreuth	B	8	8	1	515.1
Biodepth	Bayreuth	A	9	9	1	NA
Biodepth	Bayreuth	B	9	9	1	498.5
Biodepth	Bayreuth	A	10	10	1	270.4
Biodepth	Bayreuth	B	10	10	1	232.25
Biodepth	Bayreuth	A	11	11	2	468.1
Biodepth	Bayreuth	B	11	11	2	365.15
Biodepth	Bayreuth	A	12	12	2	555
Biodepth	Bayreuth	B	12	12	2	343.1
Biodepth	Bayreuth	A	13	13	2	889.15
Biodepth	Bayreuth	B	13	13	2	1059.8
Biodepth	Bayreuth	A	14	14	2	NA
Biodepth	Bayreuth	B	14	14	2	1341
Biodepth	Bayreuth	A	15	15	2	674.55
Biodepth	Bayreuth	B	15	15	2	643.05
Biodepth	Bayreuth	A	16	16	2	567.1
Biodepth	Bayreuth	B	16	16	2	449.8
Biodepth	Bayreuth	A	17	17	2	411.3
Biodepth	Bayreuth	B	17	17	2	421.7
Biodepth	Bayreuth	A	18	18	4	277.35
Biodepth	Bayreuth	B	18	18	4	301.85
Biodepth	Bayreuth	A	19	19	4	NA
Biodepth	Bayreuth	B	19	19	4	775.55
Biodepth	Bayreuth	A	20	20	4	406.5
Biodepth	Bayreuth	B	20	20	4	381.35
Biodepth	Bayreuth	A	21	21	4	849.35
Biodepth	Bayreuth	B	21	21	4	800.1
Biodepth	Bayreuth	A	22	22	4	NA
Biodepth	Bayreuth	B	22	22	4	1159.6
Biodepth	Bayreuth	A	23	23	8	402.6
Biodepth	Bayreuth	B	23	23	8	413
Biodepth	Bayreuth	A	24	24	8	1220.8
Biodepth	Bayreuth	B	24	24	8	1092.55
Biodepth	Bayreuth	A	25	25	8	328.6
Biodepth	Bayreuth	B	25	25	8	364.2
Biodepth	Bayreuth	A	26	26	8	1219.2
Biodepth	Bayreuth	B	26	26	8	1195.45
Biodepth	Bayreuth	A	27	27	8	1057.95
Biodepth	Bayreuth	B	27	27	8	854.9
Biodepth	Bayreuth	A	28	28	16	882.3
Biodepth	Bayreuth	B	28	28	16	1049.7
Biodepth	Bayreuth	A	29	29	16	NA
Biodepth	Bayreuth	B	29	29	16	1274.4
Biodepth	Bayreuth	A	30	30	16	1435.94
Biodepth	Bayreuth	B	30	30	16	1392.65
Biodepth	Portugal	C	3	31	1	181.45
Biodepth	Portugal	C	3	31	1	276.1
Biodepth	Portugal	C	5	32	1	120.97
Biodepth	Portugal	C	5	32	1	159.11
Biodepth	Portugal	C	9	33	1	169.88
Biodepth	Portugal	C	9	33	1	157.16
Biodepth	Portugal	C	31	34	1	0.95
Biodepth	Portugal	C	31	34	1	27.95
Biodepth	Portugal	C	32	35	1	245.84
Biodepth	Portugal	C	32	35	1	229.24
Biodepth	Portugal	C	33	36	1	147.25
Biodepth	Portugal	C	33	36	1	204.79
Biodepth	Portugal	C	34	37	1	37.75
Biodepth	Portugal	C	34	37	1	25.78
Biodepth	Portugal	C	35	38	1	352.93
Biodepth	Portugal	C	35	38	1	345.11
Biodepth	Portugal	C	36	39	1	6.39
Biodepth	Portugal	C	36	39	1	49.83
Biodepth	Portugal	C	37	40	1	16.57
Biodepth	Portugal	C	37	40	1	14.62
Biodepth	Portugal	C	38	41	1	59.5
Biodepth	Portugal	C	38	41	1	137.94
Biodepth	Portugal	C	39	42	1	4.24
Biodepth	Portugal	C	39	42	1	NA
Biodepth	Portugal	C	40	43	1	NA
Biodepth	Portugal	C	40	43	1	NA
Biodepth	Portugal	C	41	44	1	173.36
Biodepth	Portugal	C	41	44	1	127.78
Biodepth	Portugal	C	42	45	2	229.7
Biodepth	Portugal	C	42	45	2	147.72
Biodepth	Portugal	C	43	46	2	120.42
Biodepth	Portugal	C	43	46	2	88.22
Biodepth	Portugal	C	44	47	2	312.25
Biodepth	Portugal	C	44	47	2	254.84
Biodepth	Portugal	C	45	48	2	141.21
Biodepth	Portugal	C	45	48	2	106.65
Biodepth	Portugal	C	46	49	2	53.32
Biodepth	Portugal	C	46	49	2	45.14
Biodepth	Portugal	C	47	50	4	82.98
Biodepth	Portugal	C	47	50	4	69.62
Biodepth	Portugal	C	48	51	4	267.71
Biodepth	Portugal	C	48	51	4	178.65
Biodepth	Portugal	C	49	52	4	160.22
Biodepth	Portugal	C	49	52	4	217.93
Biodepth	Portugal	C	50	53	4	243.81
Biodepth	Portugal	C	50	53	4	474.59
Biodepth	Portugal	C	51	54	4	338.51
Biodepth	Portugal	C	51	54	4	1089.08
Biodepth	Portugal	C	52	55	8	356.91
Biodepth	Portugal	C	52	55	8	116.88
Biodepth	Portugal	C	53	56	8	265.47
Biodepth	Portugal	C	53	56	8	282.22
Biodepth	Portugal	C	54	57	14	392.65
Biodepth	Portugal	C	54	57	14	224.51
Biodepth	Portugal	C	54	57	14	365.67
Biodepth	Portugal	C	54	57	14	710.29
Biodepth	Switzerland	D	2	58	1	325.98
Biodepth	Switzerland	E	2	58	1	471.19
Biodepth	Switzerland	D	3	59	1	132.76
Biodepth	Switzerland	E	3	59	1	241.68
Biodepth	Switzerland	D	6	60	1	768.3
Biodepth	Switzerland	E	6	60	1	944.2
Biodepth	Switzerland	D	7	61	1	472.85
Biodepth	Switzerland	E	7	61	1	NA
Biodepth	Switzerland	D	9	62	1	189.45
Biodepth	Switzerland	E	9	62	1	NA
Biodepth	Switzerland	D	55	63	1	220.51
Biodepth	Switzerland	E	55	63	1	208.14
Biodepth	Switzerland	D	56	64	4	416.76
Biodepth	Switzerland	E	56	64	4	645.95
Biodepth	Switzerland	D	57	65	4	1108.17
Biodepth	Switzerland	E	57	65	4	936.74
Biodepth	Switzerland	D	58	66	4	459.78
Biodepth	Switzerland	E	58	66	4	455.34
Biodepth	Switzerland	D	59	67	8	745.47
Biodepth	Switzerland	E	59	67	8	772.27
Biodepth	Switzerland	D	60	68	4	847.93
Biodepth	Switzerland	E	60	68	4	756.63
Biodepth	Switzerland	D	61	69	8	317.06
Biodepth	Switzerland	E	61	69	8	312.07
Biodepth	Switzerland	D	62	70	2	549.57
Biodepth	Switzerland	E	62	70	2	734.83
Biodepth	Switzerland	D	63	71	2	497.13
Biodepth	Switzerland	E	63	71	2	471.26
Biodepth	Switzerland	D	64	72	2	301.82
Biodepth	Switzerland	E	64	72	2	265.24
Biodepth	Switzerland	D	65	73	4	319.52
Biodepth	Switzerland	E	65	73	4	360.12
Biodepth	Switzerland	D	66	74	4	628.73
Biodepth	Switzerland	E	66	74	4	344.73
Biodepth	Switzerland	D	67	75	2	137.64
Biodepth	Switzerland	E	67	75	2	153.7
Biodepth	Switzerland	D	68	76	8	281.71
Biodepth	Switzerland	E	68	76	8	252.93
Biodepth	Switzerland	D	69	77	32	835.3
Biodepth	Switzerland	E	69	77	32	1083.38
Biodepth	Switzerland	D	70	78	2	281.06
Biodepth	Switzerland	E	70	78	2	243.08
Biodepth	Switzerland	D	71	79	8	692.29
Biodepth	Switzerland	E	71	79	8	1051.59
Biodepth	Switzerland	D	72	80	2	1056.09
Biodepth	Switzerland	E	72	80	2	891.82
Biodepth	Switzerland	D	73	81	4	397.23
Biodepth	Switzerland	E	73	81	4	526.89
Biodepth	Switzerland	D	74	82	1	512.68
Biodepth	Switzerland	E	74	82	1	555.51
Biodepth	Switzerland	D	75	83	2	129.75
Biodepth	Switzerland	E	75	83	2	167.66
Biodepth	Switzerland	D	76	84	1	90.07
Biodepth	Switzerland	E	76	84	1	190.05
Biodepth	Switzerland	D	77	85	32	871.53
Biodepth	Switzerland	E	77	85	32	626.58
Biodepth	Switzerland	D	78	86	1	267.47
Biodepth	Switzerland	E	78	86	1	269.6
Biodepth	Switzerland	D	79	87	4	859.61
Biodepth	Switzerland	E	79	87	4	982.04
Biodepth	Switzerland	D	80	88	8	425.83
Biodepth	Switzerland	E	80	88	8	750.89
Biodepth	Switzerland	D	81	89	1	83.57
Biodepth	Switzerland	E	81	89	1	156.59
Biodepth	Greece	F	82	90	1	208.98
Biodepth	Greece	G	82	90	1	204.93
Biodepth	Greece	F	83	91	1	495.14
Biodepth	Greece	G	83	91	1	301.34
Biodepth	Greece	F	84	92	1	172.16
Biodepth	Greece	G	84	92	1	222.46
Biodepth	Greece	F	85	93	1	224.09
Biodepth	Greece	G	85	93	1	181.38
Biodepth	Greece	F	86	94	1	192.56
Biodepth	Greece	G	86	94	1	261.76
Biodepth	Greece	F	87	95	1	158.72
Biodepth	Greece	G	87	95	1	150.29
Biodepth	Greece	F	88	96	1	184.56
Biodepth	Greece	G	88	96	1	58.48
Biodepth	Greece	F	89	97	2	58.42
Biodepth	Greece	G	89	97	2	104.23
Biodepth	Greece	F	90	98	2	309.11
Biodepth	Greece	G	90	98	2	154.33
Biodepth	Greece	F	91	99	2	285.95
Biodepth	Greece	G	91	99	2	304.3
Biodepth	Greece	F	92	100	2	269.27
Biodepth	Greece	G	92	100	2	446.74
Biodepth	Greece	F	93	101	2	356.38
Biodepth	Greece	G	93	101	2	161.04
Biodepth	Greece	F	94	102	2	199.83
Biodepth	Greece	G	94	102	2	61.95
Biodepth	Greece	F	95	103	4	235.83
Biodepth	Greece	G	95	103	4	145.34
Biodepth	Greece	F	96	104	4	307.84
Biodepth	Greece	G	96	104	4	295.82
Biodepth	Greece	F	97	105	4	387.86
Biodepth	Greece	G	97	105	4	NA
Biodepth	Greece	F	98	106	4	180.67
Biodepth	Greece	G	98	106	4	241
Biodepth	Greece	F	99	107	4	269.65
Biodepth	Greece	G	99	107	4	128.88
Biodepth	Greece	F	100	108	8	201.57
Biodepth	Greece	G	100	108	8	141.62
Biodepth	Greece	F	101	109	8	216.53
Biodepth	Greece	G	101	109	8	374.87
Biodepth	Greece	F	102	110	8	115.45
Biodepth	Greece	G	102	110	8	134.67
Biodepth	Greece	F	103	111	8	476.24
Biodepth	Greece	G	103	111	8	222.68
Biodepth	Greece	F	104	112	18	238.5
Biodepth	Greece	G	104	112	18	315.9
Biodepth	Greece	F	105	113	18	211.27
Biodepth	Greece	G	105	113	18	335.46
Biodepth	Greece	F	106	114	18	274.68
Biodepth	Greece	G	106	114	18	146.18
Biodepth	Greece	F	107	115	18	288.24
Biodepth	Greece	G	107	115	18	239.12
Biodepth	Ireland	H	1	116	1	422
Biodepth	Ireland	I	1	116	1	399.6
Biodepth	Ireland	H	5	117	1	804
Biodepth	Ireland	I	5	117	1	NA
Biodepth	Ireland	H	7	118	1	244.4
Biodepth	Ireland	I	7	118	1	51
Biodepth	Ireland	H	9	119	1	498.4
Biodepth	Ireland	I	9	119	1	569.4
Biodepth	Ireland	H	108	120	1	530.4
Biodepth	Ireland	I	108	120	1	623.4
Biodepth	Ireland	H	109	121	1	506.4
Biodepth	Ireland	I	109	121	1	NA
Biodepth	Ireland	H	110	122	1	462.2
Biodepth	Ireland	I	110	122	1	210.2
Biodepth	Ireland	H	111	123	1	608.2
Biodepth	Ireland	I	111	123	1	405.8
Biodepth	Ireland	H	112	124	1	143.8
Biodepth	Ireland	I	112	124	1	129
Biodepth	Ireland	H	113	125	1	274
Biodepth	Ireland	I	113	125	1	219
Biodepth	Ireland	H	114	126	2	595.92
Biodepth	Ireland	I	114	126	2	676.8
Biodepth	Ireland	H	115	127	2	695.6
Biodepth	Ireland	I	115	127	2	865
Biodepth	Ireland	H	116	128	2	928.2
Biodepth	Ireland	I	116	128	2	765
Biodepth	Ireland	H	117	129	2	696.4
Biodepth	Ireland	I	117	129	2	681.6
Biodepth	Ireland	H	118	130	2	645.4
Biodepth	Ireland	I	118	130	2	820.9
Biodepth	Ireland	H	119	131	2	427.42
Biodepth	Ireland	I	119	131	2	429
Biodepth	Ireland	H	120	132	2	631.8
Biodepth	Ireland	I	120	132	2	672
Biodepth	Ireland	H	121	133	2	1083
Biodepth	Ireland	I	121	133	2	853.2
Biodepth	Ireland	H	122	134	3	686.2
Biodepth	Ireland	I	122	134	3	762.6
Biodepth	Ireland	H	123	135	3	1044.66
Biodepth	Ireland	I	123	135	3	1226.4
Biodepth	Ireland	H	124	136	4	899.58
Biodepth	Ireland	H	124	136	4	708.6
Biodepth	Ireland	I	124	136	4	829.82
Biodepth	Ireland	I	124	136	4	616.04
Biodepth	Ireland	H	125	137	4	851.2
Biodepth	Ireland	I	125	137	4	583.8
Biodepth	Ireland	H	126	138	4	NA
Biodepth	Ireland	I	126	138	4	NA
Biodepth	Ireland	H	127	139	4	528
Biodepth	Ireland	I	127	139	4	524
Biodepth	Ireland	H	128	140	4	573.32
Biodepth	Ireland	I	128	140	4	604.5
Biodepth	Ireland	H	129	141	4	792.76
Biodepth	Ireland	I	129	141	4	705.92
Biodepth	Ireland	H	130	142	4	489.4
Biodepth	Ireland	I	130	142	4	606.68
Biodepth	Ireland	H	131	143	4	1016.6
Biodepth	Ireland	I	131	143	4	982
Biodepth	Ireland	H	132	144	4	519.6
Biodepth	Ireland	I	132	144	4	817.2
Biodepth	Ireland	H	133	145	8	507.84
Biodepth	Ireland	I	133	145	8	617.48
Biodepth	Ireland	H	134	146	8	1036.4
Biodepth	Ireland	I	134	146	8	501.2
Biodepth	Ireland	H	135	147	8	886.2
Biodepth	Ireland	H	135	147	8	828.8
Biodepth	Ireland	I	135	147	8	517.6
Biodepth	Ireland	I	135	147	8	616.2
Biodepth	Ireland	H	136	148	8	632.4
Biodepth	Ireland	I	136	148	8	542.2
Biodepth	Sweden	J	3	149	1	66.63
Biodepth	Sweden	K	3	149	1	89.71
Biodepth	Sweden	K	6	150	1	583.03
Biodepth	Sweden	J	6	150	1	551.29
Biodepth	Sweden	J	7	151	1	170.2
Biodepth	Sweden	K	7	151	1	328.94
Biodepth	Sweden	K	10	152	1	44.74
Biodepth	Sweden	J	10	152	1	129.87
Biodepth	Sweden	K	113	153	1	4.49
Biodepth	Sweden	J	113	153	1	202.96
Biodepth	Sweden	K	137	154	1	187.53
Biodepth	Sweden	J	137	154	1	577.64
Biodepth	Sweden	K	138	155	1	733.92
Biodepth	Sweden	J	138	155	1	333.63
Biodepth	Sweden	J	139	156	1	21.78
Biodepth	Sweden	K	139	156	1	37.95
Biodepth	Sweden	K	140	157	1	494.06
Biodepth	Sweden	J	140	157	1	204.46
Biodepth	Sweden	K	141	158	1	10.33
Biodepth	Sweden	J	141	158	1	4.82
Biodepth	Sweden	J	142	159	1	127.23
Biodepth	Sweden	K	142	159	1	6.13
Biodepth	Sweden	J	143	160	1	146.75
Biodepth	Sweden	K	143	160	1	106.79
Biodepth	Sweden	J	144	161	2	94.24
Biodepth	Sweden	K	144	161	2	152.06
Biodepth	Sweden	K	145	162	2	525.54
Biodepth	Sweden	J	145	162	2	454.56
Biodepth	Sweden	K	146	163	2	11.97
Biodepth	Sweden	J	146	163	2	3.51
Biodepth	Sweden	J	147	164	2	4.31
Biodepth	Sweden	K	147	164	2	71.79
Biodepth	Sweden	J	148	165	2	195.28
Biodepth	Sweden	K	148	165	2	40.63
Biodepth	Sweden	K	149	166	2	142.59
Biodepth	Sweden	J	149	166	2	141.68
Biodepth	Sweden	J	150	167	4	1094.22
Biodepth	Sweden	K	150	167	4	600.8
Biodepth	Sweden	K	151	168	4	52.69
Biodepth	Sweden	J	151	168	4	167.92
Biodepth	Sweden	K	152	169	4	67.16
Biodepth	Sweden	J	152	169	4	141.99
Biodepth	Sweden	K	153	170	4	72.01
Biodepth	Sweden	J	153	170	4	87.83
Biodepth	Sweden	K	154	171	4	327.24
Biodepth	Sweden	J	154	171	4	661.45
Biodepth	Sweden	K	155	172	4	191.69
Biodepth	Sweden	J	155	172	4	242.05
Biodepth	Sweden	J	156	173	8	391.85
Biodepth	Sweden	K	156	173	8	275.9
Biodepth	Sweden	K	157	174	8	239.4
Biodepth	Sweden	J	157	174	8	404.68
Biodepth	Sweden	J	158	175	8	414.77
Biodepth	Sweden	K	158	175	8	159.3
Biodepth	Sweden	J	159	176	12	566.39
Biodepth	Sweden	J	159	176	12	1003.43
Biodepth	Sweden	K	159	176	12	388.15
Biodepth	Sweden	K	159	176	12	274.71
Biodepth	Sheffield	L	1	177	1	106.1
Biodepth	Sheffield	M	1	177	1	96.7
Biodepth	Sheffield	L	7	178	1	201.9
Biodepth	Sheffield	M	7	178	1	295.3
Biodepth	Sheffield	L	9	179	1	732.2
Biodepth	Sheffield	M	9	179	1	788.9
Biodepth	Sheffield	L	108	180	1	316.4
Biodepth	Sheffield	M	108	180	1	329
Biodepth	Sheffield	L	109	181	1	289.6
Biodepth	Sheffield	M	109	181	1	322.2
Biodepth	Sheffield	L	111	182	1	377.2
Biodepth	Sheffield	M	111	182	1	423.2
Biodepth	Sheffield	L	139	183	1	429.9
Biodepth	Sheffield	M	139	183	1	375.9
Biodepth	Sheffield	L	141	184	1	780.7
Biodepth	Sheffield	M	141	184	1	690.4
Biodepth	Sheffield	L	160	185	1	146.8
Biodepth	Sheffield	M	160	185	1	166.9
Biodepth	Sheffield	L	161	186	1	451
Biodepth	Sheffield	M	161	186	1	571.6
Biodepth	Sheffield	L	162	187	1	388.9
Biodepth	Sheffield	M	162	187	1	345.6
Biodepth	Sheffield	L	163	188	1	343
Biodepth	Sheffield	M	163	188	1	377.5
Biodepth	Sheffield	L	164	189	2	359.7
Biodepth	Sheffield	M	164	189	2	380
Biodepth	Sheffield	L	165	190	2	392.3
Biodepth	Sheffield	M	165	190	2	378.6
Biodepth	Sheffield	L	166	191	2	553.8
Biodepth	Sheffield	M	166	191	2	517
Biodepth	Sheffield	L	167	192	2	365.7
Biodepth	Sheffield	M	167	192	2	402.5
Biodepth	Sheffield	L	168	193	2	643.9
Biodepth	Sheffield	M	168	193	2	626.1
Biodepth	Sheffield	L	169	194	4	807
Biodepth	Sheffield	M	169	194	4	841.3
Biodepth	Sheffield	L	170	195	4	615.6
Biodepth	Sheffield	M	170	195	4	603.9
Biodepth	Sheffield	L	171	196	4	254
Biodepth	Sheffield	M	171	196	4	247.4
Biodepth	Sheffield	L	172	197	4	741
Biodepth	Sheffield	M	172	197	4	777.1
Biodepth	Sheffield	L	173	198	8	843.8
Biodepth	Sheffield	M	173	198	8	830.7
Biodepth	Sheffield	L	174	199	8	876.3
Biodepth	Sheffield	M	174	199	8	792.9
Biodepth	Sheffield	L	175	200	8	876.1
Biodepth	Sheffield	M	175	200	8	845.1
Biodepth	Sheffield	L	176	201	8	835.8
Biodepth	Sheffield	M	176	201	8	853.1
Biodepth	Sheffield	L	177	202	12	682.4
Biodepth	Sheffield	L	177	202	12	740
Biodepth	Sheffield	M	177	202	12	807.6
Biodepth	Sheffield	M	177	202	12	719.3
Biodepth	Silwood	N	2	203	1	492.67
Biodepth	Silwood	O	2	203	1	547.5
Biodepth	Silwood	N	4	204	1	746.35
Biodepth	Silwood	O	4	204	1	847.91
Biodepth	Silwood	N	5	205	1	507.62
Biodepth	Silwood	O	5	205	1	247.9
Biodepth	Silwood	N	7	206	1	117.5
Biodepth	Silwood	O	7	206	1	116
Biodepth	Silwood	N	9	207	1	397.3
Biodepth	Silwood	O	9	207	1	550.94
Biodepth	Silwood	N	16	208	2	787.77
Biodepth	Silwood	O	16	208	2	762.4
Biodepth	Silwood	N	108	209	1	765.05
Biodepth	Silwood	O	108	209	1	883.5
Biodepth	Silwood	N	113	210	1	102.16
Biodepth	Silwood	O	113	210	1	109.95
Biodepth	Silwood	N	141	211	1	412.1
Biodepth	Silwood	O	141	211	1	221.1
Biodepth	Silwood	N	143	212	1	432.39
Biodepth	Silwood	O	143	212	1	517.85
Biodepth	Silwood	N	178	213	1	189.25
Biodepth	Silwood	O	178	213	1	0.25
Biodepth	Silwood	N	179	214	1	573.93
Biodepth	Silwood	O	179	214	1	485.3
Biodepth	Silwood	N	180	215	2	574.55
Biodepth	Silwood	O	180	215	2	419.11
Biodepth	Silwood	N	181	216	2	598.38
Biodepth	Silwood	O	181	216	2	429.6
Biodepth	Silwood	N	182	217	2	723.96
Biodepth	Silwood	O	182	217	2	1331.25
Biodepth	Silwood	N	183	218	2	583.79
Biodepth	Silwood	O	183	218	2	403.45
Biodepth	Silwood	N	184	219	2	886.45
Biodepth	Silwood	O	184	219	2	485.75
Biodepth	Silwood	N	185	220	4	503.69
Biodepth	Silwood	O	185	220	4	513.5
Biodepth	Silwood	N	186	221	4	448.41
Biodepth	Silwood	O	186	221	4	369.11
Biodepth	Silwood	N	187	222	4	584.72
Biodepth	Silwood	O	187	222	4	372.72
Biodepth	Silwood	N	188	223	4	588.86
Biodepth	Silwood	O	188	223	4	471.68
Biodepth	Silwood	N	189	224	4	844.52
Biodepth	Silwood	O	189	224	4	601
Biodepth	Silwood	N	190	225	4	486.67
Biodepth	Silwood	O	190	225	4	810.35
Biodepth	Silwood	N	191	226	8	537.57
Biodepth	Silwood	O	191	226	8	673.84
Biodepth	Silwood	N	192	227	8	1247.84
Biodepth	Silwood	O	192	227	8	639.11
Biodepth	Silwood	N	193	228	8	695.3
Biodepth	Silwood	O	193	228	8	805.59
Biodepth	Silwood	N	194	229	8	688.75
Biodepth	Silwood	O	194	229	8	364.57
Biodepth	Silwood	N	195	230	8	1331.3
Biodepth	Silwood	O	195	230	8	681.08
Biodepth	Silwood	N	196	231	11	433.76
Biodepth	Silwood	O	196	231	11	367.27
Biodepth	Silwood	N	197	232	11	433.12
Biodepth	Silwood	O	197	232	11	1038
Biodepth	Silwood	N	198	233	11	629.09
Biodepth	Silwood	O	198	233	11	465.25
Biodepth	Silwood	N	199	234	11	567.53
Biodepth	Silwood	O	199	234	11	740.6
Biodepth	Silwood	N	200	235	11	494.87
Biodepth	Silwood	O	200	235	11	552.02
JBE	Jena	B1	4	S01M03	1	297.3
JBE	Jena	B3	4	S01M03	1	687.5
JBE	Jena	B4	7	S01M14	1	348.2
JBE	Jena	B4	7	S01M14	1	317.3
JBE	Jena	B3	8	S01M10	1	136.1
JBE	Jena	B2	8	S01M10	1	47.8
JBE	Jena	B4	9	S01M05	1	256.7
JBE	Jena	B2	9	S01M05	1	165.8
JBE	Jena	B3	10	S02M11	2	324.4
JBE	Jena	B2	10	S02M11	2	33
JBE	Jena	B4	55	S01M02	1	629.2
JBE	Jena	B2	55	S01M02	1	523.5
JBE	Jena	B3	78	S01M04	1	267.1
JBE	Jena	B4	78	S01M04	1	199
JBE	Jena	B2	201	S02M14	2	487.8
JBE	Jena	B1	201	S02M14	2	388.2
JBE	Jena	B4	202	S04M14	4	554.1
JBE	Jena	B4	202	S04M14	4	637.3
JBE	Jena	B4	203	S08M01	8	1004.3
JBE	Jena	B3	203	S08M01	8	651.9
JBE	Jena	B3	204	S04M15	4	630.2
JBE	Jena	B2	204	S04M15	4	615
JBE	Jena	B1	205	S04M01	4	211.9
JBE	Jena	B3	205	S04M01	4	543.6
JBE	Jena	B4	206	S04M02	4	442.4
JBE	Jena	B2	206	S04M02	4	280.8
JBE	Jena	B2	207	S04M05	4	380.1
JBE	Jena	B3	207	S04M05	4	479.3
JBE	Jena	B2	208	S02M08	2	366.4
JBE	Jena	B3	208	S02M08	2	377.1
JBE	Jena	B3	209	S04M06	4	539.8
JBE	Jena	B4	209	S04M06	4	544.2
JBE	Jena	B2	210	S01M01	1	57.2
JBE	Jena	B1	210	S01M01	1	72
JBE	Jena	B3	211	S02M02	2	464.6
JBE	Jena	B2	211	S02M02	2	511.5
JBE	Jena	B1	212	S04M10	4	636.7
JBE	Jena	B4	212	S04M10	4	718.5
JBE	Jena	B3	213	S02M10	2	273.7
JBE	Jena	B1	213	S02M10	2	373.1
JBE	Jena	B1	214	S02M09	2	97.3
JBE	Jena	B3	214	S02M09	2	133.7
JBE	Jena	B2	216	S16M06	16	591.7
JBE	Jena	B2	216	S16M06	16	627.1
JBE	Jena	B4	217	S16M07	16	560.7
JBE	Jena	B3	217	S16M07	16	434.9
JBE	Jena	B1	218	S16M12	16	246
JBE	Jena	B1	218	S16M12	16	347.4
JBE	Jena	B1	219	S16M08	16	479.9
JBE	Jena	B1	219	S16M08	16	508.2
JBE	Jena	B1	220	S16M01	16	542.2
JBE	Jena	B2	220	S16M01	16	407.4
JBE	Jena	B3	221	S16M13	16	715.9
JBE	Jena	B3	221	S16M13	16	378.6
JBE	Jena	B3	222	S16M10	16	348.5
JBE	Jena	B3	222	S16M10	16	826.7
JBE	Jena	B2	223	S08M04	8	666.8
JBE	Jena	B1	223	S08M04	8	435.3
JBE	Jena	B3	224	S08M07	8	641.3
JBE	Jena	B1	224	S08M07	8	327
JBE	Jena	B3	225	S08M11	8	267.5
JBE	Jena	B1	225	S08M11	8	389.8
JBE	Jena	B1	226	S04M16	4	789.6
JBE	Jena	B1	226	S04M16	4	629.3
JBE	Jena	B4	227	S02M07	2	456
JBE	Jena	B1	227	S02M07	2	617.5
JBE	Jena	B3	228	S16M03	16	631
JBE	Jena	B1	228	S16M03	16	548.7
JBE	Jena	B3	229	S02M06	2	205.3
JBE	Jena	B1	229	S02M06	2	165.5
JBE	Jena	B2	230	S01M16	1	548.3
JBE	Jena	B1	230	S01M16	1	288.5
JBE	Jena	B1	231	S16M14	16	767.2
JBE	Jena	B1	231	S16M14	16	712.3
JBE	Jena	B3	232	S04M04	4	700.3
JBE	Jena	B1	232	S04M04	4	695.8
JBE	Jena	B3	233	S08M15	8	460
JBE	Jena	B1	233	S08M15	8	504.5
JBE	Jena	B4	234	S01M11	1	425.8
JBE	Jena	B1	234	S01M11	1	543.8
JBE	Jena	B2	235	S01M07	1	416.4
JBE	Jena	B1	235	S01M07	1	172.5
JBE	Jena	B2	236	S04M09	4	725
JBE	Jena	B1	236	S04M09	4	655.2
JBE	Jena	B1	237	S04M07	4	728.9
JBE	Jena	B1	237	S04M07	4	493.5
JBE	Jena	B4	238	S04M08	4	166.1
JBE	Jena	B2	238	S04M08	4	317.3
JBE	Jena	B1	239	S08M03	8	528.7
JBE	Jena	B2	239	S08M03	8	501
JBE	Jena	B4	240	S08M13	8	642.9
JBE	Jena	B2	240	S08M13	8	578.8
JBE	Jena	B3	241	S01M15	1	1198.2
JBE	Jena	B2	241	S01M15	1	880.5
JBE	Jena	B3	242	S04M12	4	67.6
JBE	Jena	B2	242	S04M12	4	412
JBE	Jena	B1	243	S08M08	8	173.9
JBE	Jena	B2	243	S08M08	8	NA
JBE	Jena	B2	244	S16M11	16	500.9
JBE	Jena	B2	244	S16M11	16	583
JBE	Jena	B1	245	S02M03	2	96.3
JBE	Jena	B2	245	S02M03	2	143.2
JBE	Jena	B1	246	S08M12	8	798
JBE	Jena	B2	246	S08M12	8	832.6
JBE	Jena	B2	247	S01M12	1	189.6
JBE	Jena	B3	247	S01M12	1	315
JBE	Jena	B4	248	S02M13	2	691.3
JBE	Jena	B3	248	S02M13	2	625.5
JBE	Jena	B4	249	S04M11	4	281.9
JBE	Jena	B3	249	S04M11	4	385
JBE	Jena	B4	250	S08M10	8	496.6
JBE	Jena	B3	250	S08M10	8	489.7
JBE	Jena	B2	251	S08M16	8	900.6
JBE	Jena	B3	251	S08M16	8	825.8
JBE	Jena	B2	252	S02M01	2	461.4
JBE	Jena	B3	252	S02M01	2	522.9
JBE	Jena	B1	253	S01M13	1	174.5
JBE	Jena	B3	253	S01M13	1	168.5
JBE	Jena	B4	254	S16M04	16	240.6
JBE	Jena	B3	254	S16M04	16	647.8
JBE	Jena	B1	255	S01M08	1	232.9
JBE	Jena	B3	255	S01M08	1	260.3
JBE	Jena	B2	256	S08M06	8	502.6
JBE	Jena	B3	256	S08M06	8	383.2
JBE	Jena	B2	257	S04M13	4	565.9
JBE	Jena	B3	257	S04M13	4	585.2
JBE	Jena	B3	258	S16M05	16	457.7
JBE	Jena	B4	258	S16M05	16	309.1
JBE	Jena	B3	259	S01M06	1	1
JBE	Jena	B4	259	S01M06	1	10.8
JBE	Jena	B3	260	S08M02	8	232.3
JBE	Jena	B4	260	S08M02	8	151
JBE	Jena	B4	261	S08M05	8	224.2
JBE	Jena	B4	261	S08M05	8	292.4
JBE	Jena	B2	262	S08M09	8	912.6
JBE	Jena	B4	262	S08M09	8	829
JBE	Jena	B1	263	S01M09	1	217.5
JBE	Jena	B4	263	S01M09	1	430.8
JBE	Jena	B4	264	S02M04	2	110.2
JBE	Jena	B4	264	S02M04	2	158.3
JBE	Jena	B1	265	S02M15	2	74.9
JBE	Jena	B4	265	S02M15	2	374.3
JBE	Jena	B1	266	S08M14	8	319.8
JBE	Jena	B4	266	S08M14	8	311.3
JBE	Jena	B1	267	S02M05	2	220.5
JBE	Jena	B4	267	S02M05	2	272.3
JBE	Jena	B4	268	S16M09	16	943.5
JBE	Jena	B4	268	S16M09	16	693
JBE	Jena	B2	269	S16M02	16	655.1
JBE	Jena	B4	269	S16M02	16	764.3
JBE	Jena	B4	270	S02M12	2	826.8
JBE	Jena	B4	270	S02M12	2	511.3
JBE	Jena	B2	271	S04M03	4	804
JBE	Jena	B4	271	S04M03	4	773.5
JBE	Jena	B2	272	S02M16	2	247.4
JBE	Jena	B2	272	S02M16	2	442.3
WBE	Wageningen	W1	9	W1	1	171.33
WBE	Wageningen	W2	9	W1	1	163.72
WBE	Wageningen	W3	9	W1	1	102.56
WBE	Wageningen	W4	9	W1	1	103.17
WBE	Wageningen	W5	9	W1	1	96.44
WBE	Wageningen	W6	9	W1	1	313.69
WBE	Wageningen	W1	113	W13	1	117.92
WBE	Wageningen	W2	113	W13	1	194.97
WBE	Wageningen	W3	113	W13	1	401.83
WBE	Wageningen	W4	113	W13	1	90.78
WBE	Wageningen	W5	113	W13	1	84.06
WBE	Wageningen	W6	113	W13	1	41.03
WBE	Wageningen	W1	274	W14	1	88.69
WBE	Wageningen	W2	274	W14	1	95.69
WBE	Wageningen	W3	274	W14	1	113.14
WBE	Wageningen	W4	274	W14	1	142.67
WBE	Wageningen	W5	274	W14	1	38
WBE	Wageningen	W6	274	W14	1	86.89
WBE	Wageningen	W1	5	W16	1	19.67
WBE	Wageningen	W2	5	W16	1	122.42
WBE	Wageningen	W3	5	W16	1	112.5
WBE	Wageningen	W4	5	W16	1	31.39
WBE	Wageningen	W5	5	W16	1	167.28
WBE	Wageningen	W6	5	W16	1	83.81
WBE	Wageningen	W1	4	W17	1	89.78
WBE	Wageningen	W2	4	W17	1	64.22
WBE	Wageningen	W3	4	W17	1	99.06
WBE	Wageningen	W4	4	W17	1	522.61
WBE	Wageningen	W5	4	W17	1	308.47
WBE	Wageningen	W6	4	W17	1	85.44
WBE	Wageningen	W1	273	W18	1	83.08
WBE	Wageningen	W2	273	W18	1	128.31
WBE	Wageningen	W3	273	W18	1	48.14
WBE	Wageningen	W4	273	W18	1	78.33
WBE	Wageningen	W5	273	W18	1	34.72
WBE	Wageningen	W6	273	W18	1	103.53
WBE	Wageningen	W1	109	W5	1	77.03
WBE	Wageningen	W2	109	W5	1	44.14
WBE	Wageningen	W3	109	W5	1	144.25
WBE	Wageningen	W4	109	W5	1	30.31
WBE	Wageningen	W5	109	W5	1	92.61
WBE	Wageningen	W6	109	W5	1	126.56
WBE	Wageningen	W1	272	W6	8	320.19
WBE	Wageningen	W2	272	W6	8	309.31
WBE	Wageningen	W3	272	W6	8	325.08
WBE	Wageningen	W4	272	W6	8	354
WBE	Wageningen	W5	272	W6	8	211.33
WBE	Wageningen	W6	272	W6	8	208
WBE	Wageningen	W1	108	W7	1	397.61
WBE	Wageningen	W2	108	W7	1	193.69
WBE	Wageningen	W3	108	W7	1	64.94
WBE	Wageningen	W4	108	W7	1	279.42
WBE	Wageningen	W5	108	W7	1	148.33
WBE	Wageningen	W6	108	W7	1	139.06
CedarCreek	BioCON	BioCon2	275	BioCON67	16	221.91
CedarCreek	BioCON	BioCon2	275	BioCON67	16	188.93
CedarCreek	BioCON	BioCon2	275	BioCON67	16	221.2
CedarCreek	BioCON	BioCon2	275	BioCON67	16	166.8
CedarCreek	BioCON	BioCon4	275	BioCON67	16	352.56
CedarCreek	BioCON	BioCon4	275	BioCON67	16	338.4
CedarCreek	BioCON	BioCon4	275	BioCON67	16	188.8
CedarCreek	BioCON	BioCon4	275	BioCON67	16	258.3
CedarCreek	BioCON	BioCon6	275	BioCON67	16	715.19
CedarCreek	BioCON	BioCon6	275	BioCON67	16	310.66
CedarCreek	BioCON	BioCon6	275	BioCON67	16	338.42
CedarCreek	BioCON	BioCon6	275	BioCON67	16	106.66
CedarCreek	BioCON	BioCon2	276	BioCON70	1	282.7
CedarCreek	BioCON	BioCon6	276	BioCON70	1	229.6
CedarCreek	BioCON	BioCon2	277	BioCON77	1	46.6
CedarCreek	BioCON	BioCon4	277	BioCON77	1	35.1
CedarCreek	BioCON	BioCon2	278	BioCON80	4	108.6
CedarCreek	BioCON	BioCon4	278	BioCON80	4	47.2
CedarCreek	BioCON	BioCon6	278	BioCON80	4	52.9
CedarCreek	BioCON	BioCon2	279	BioCON89	4	105.52
CedarCreek	BioCON	BioCon4	279	BioCON89	4	206.3
CedarCreek	BioCON	BioCon6	279	BioCON89	4	71.5
CedarCreek	BioCON	BioCon2	280	BioCON90	1	224.9
CedarCreek	BioCON	BioCon6	280	BioCON90	1	174.5
CedarCreek	BioCON	BioCon2	281	BioCON93	4	512.5
CedarCreek	BioCON	BioCon4	281	BioCON93	4	326.46
CedarCreek	BioCON	BioCon6	281	BioCON93	4	456.3
CedarCreek	BioCON	BioCon2	282	BioCON100	1	232.6
CedarCreek	BioCON	BioCon4	282	BioCON100	1	310.1
CedarCreek	BioCON	BioCon2	283	BioCON102	1	473
CedarCreek	BioCON	BioCon6	283	BioCON102	1	105.1
CedarCreek	BioCON	BioCon2	284	BioCON105	4	75.66
CedarCreek	BioCON	BioCon4	284	BioCON105	4	93.3
CedarCreek	BioCON	BioCon6	284	BioCON105	4	117.1
CedarCreek	BioCON	BioCon2	285	BioCON109	1	185.8
CedarCreek	BioCON	BioCon4	285	BioCON109	1	106.5
CedarCreek	BioCON	BioCon2	286	BioCON111	1	175.5
CedarCreek	BioCON	BioCon4	286	BioCON111	1	211.7
CedarCreek	BioCON	BioCon2	287	BioCON115	1	102.6
CedarCreek	BioCON	BioCon4	287	BioCON115	1	68.3
CedarCreek	BioCON	BioCon2	288	BioCON116	1	188.5
CedarCreek	BioCON	BioCon6	288	BioCON116	1	77.5
CedarCreek	BioCON	BioCon2	289	BioCON122	1	97.9
CedarCreek	BioCON	BioCon6	289	BioCON122	1	58.7
CedarCreek	BioCON	BioCon4	290	BioCON192	1	5.9
CedarCreek	BioCON	BioCon6	290	BioCON192	1	58.9
CedarCreek	BioCON	BioCon4	291	BioCON199	1	263.8
CedarCreek	BioCON	BioCon6	291	BioCON199	1	675
CedarCreek	BioCON	BioCon4	292	BioCON209	1	234.1
CedarCreek	BioCON	BioCon6	292	BioCON209	1	251.8
CedarCreek	BioCON	BioCon4	293	BioCON223	1	70.8
CedarCreek	BioCON	BioCon6	293	BioCON223	1	212
CedarCreek	BioCON	BioCon4	294	BioCON227	1	65.2
CedarCreek	BioCON	BioCon6	294	BioCON227	1	73.1
CedarCreek	BioCON	BioCon4	295	BioCON231	1	76.2
CedarCreek	BioCON	BioCon6	295	BioCON231	1	290.6
TempleTexas	Temple	Forest1	296	Forest7	1	858.3
TempleTexas	Temple	Forest1	297	Forest9	4	1342.9
TempleTexas	Temple	Forest1	301	Forest14	4	994.9
TempleTexas	Temple	Forest1	308	Forest15	1	98.3
TempleTexas	Temple	Forest1	302	Forest17	4	722
TempleTexas	Temple	Forest1	307	Forest26	1	113.6
TempleTexas	Temple	Forest1	296	Forest7	1	781.3
TempleTexas	Temple	Forest1	280	Forest32	1	1416.8
TempleTexas	Temple	Forest1	309	Forest33	1	1109.8
TempleTexas	Temple	Forest1	298	Forest37	4	832.4
TempleTexas	Temple	Forest1	298	Forest37	4	642.1
TempleTexas	Temple	Forest1	306	Forest42	1	127.2
TempleTexas	Temple	Forest1	303	Forest44	4	173.8
TempleTexas	Temple	Forest1	297	Forest9	4	837.1
TempleTexas	Temple	Forest1	280	Forest32	1	1287.9
TempleTexas	Temple	Forest1	300	Forest49	4	875.5
TempleTexas	Temple	Forest1	300	Forest49	4	886.2
TempleTexas	Temple	Forest1	302	Forest17	4	892
TempleTexas	Temple	Forest1	305	Forest81	1	349.9
TempleTexas	Temple	Forest1	308	Forest15	1	51.1
TempleTexas	Temple	Forest1	299	Forest93	4	673
TempleTexas	Temple	Forest1	305	Forest81	1	385.1
TempleTexas	Temple	Forest1	301	Forest14	4	1042.3
TempleTexas	Temple	Forest1	304	Forest108	4	239.2
TempleTexas	Temple	Forest1	304	Forest108	4	119.2
TempleTexas	Temple	Forest1	299	Forest93	4	1199.8
TempleTexas	Temple	Forest1	306	Forest42	1	74.5
TempleTexas	Temple	Forest1	276	Forest114	1	457.6
TempleTexas	Temple	Forest1	307	Forest26	1	169.7
TempleTexas	Temple	Forest1	276	Forest114	1	136.4
TempleTexas	Temple	Forest1	309	Forest33	1	748.6
TempleTexas	Temple	Forest1	303	Forest44	4	248.7
